# Supplementary material for: Cyclic GMP-Dependent Regulation of Vascular Tone and Blood Pressure Involves Cysteine-Rich LIM-Only Protein 4 (CRP4)
Source: Int J Mol Sci. 2021 Sep 14;22(18):9925. doi: 10.3390/ijms22189925 (PMC8466836; doi:10.3390/ijms22189925)
Supplement: Supplementary file 1 [file ijms-22-09925-s001.zip]

Archive with 1 entries (1 files):
- ijms-1221004-supplementary.pdf
